# Supplementary material for: Evolution of genome fragility enables microbial division of labor
Source: Mol Syst Biol. 2023 Feb 2;19(3):e11353. doi: 10.15252/msb.202211353 (PMC9996244; doi:10.15252/msb.202211353)
Supplement: Supplementary file 3 — Movie EV2 [file MSB-19-e11353-s003.zip]

Archive with 2 entries (2 files):
- Movie EV2 legend.docx
- Movie_EV2.mp4
